# Supplementary material for: Sportsmen’s Attitude towards Dietary Supplements and Nutrition Knowledge: An Investigation in Selected Roman Area Gyms
Source: Nutrients. 2022 Feb 23;14(5):945. doi: 10.3390/nu14050945 (PMC8912719; doi:10.3390/nu14050945)
Supplement: Supplementary file 1 [file nutrients-14-00945-s001.zip]

Archive with 1 entries (1 files):
- nutrients-1568279-supplementary-done.pdf
